# Supplementary material for: Evidence for Soft Selective Sweeps in the Evolution of Pneumococcal Multidrug Resistance and Vaccine Escape
Source: Genome Biol Evol. 2014 Jun 10;6(7):1589–602. doi: 10.1093/gbe/evu120 (PMC4122920; doi:10.1093/gbe/evu120)
Supplement: Supplementary Data [file supp_evu120_PMEN14_Table_S1.xlsx]

## Sheet: Sheet1
ENA Accession	Isolate Name	Read Length	Serotype	Inferred Serotype	ST	Inferred ST	Region	Country	Year	Source or Disease	Penicillin MIC (μg/mL)	Erythromycin MIC (μg/mL)	Tetracycline MIC (μg/mL)	Chloramphenicol MIC (μg/mL)	Cefotaxime MIC (μg/mL)	Source
ERR052131	SN23212	75	7F	19F	271	271			2005		2		16		4	Mark van der Linden
ERR052120	SN27474	75	19F	19F	271	271			2006	Meningitis	2		16		0.5	Mark van der Linden
ERR052061	SN6027	75	23F	19F	352	SLV352			2000		1	32	16		0.5	Mark van der Linden
ERR052146	SN36109	75	19F	19F	320	271		Austria	2008	Otitis media	4		16		2	Mark van der Linden
ERR028805	C01_0019	76	19F	19F	236	236		China	2000	Sputum						ANSORP
ERR028804	C03_00126	76	19F	19F	236	236		China	2000	Middle ear						ANSORP
ERR051940	LMG1427	75	19F	19F	237	237	Hong Kong	China	2001		1.5	3	8		0.75	Global Strain Bank
ERR052024	LMG872	75	19F	19F	237	237	Hong Kong	China	2001		0.5	4	32		0.5	Global Strain Bank
ERR028812	HK01_0168	76	19F	19F	237	237	Hong Kong	China	2001	Sputum						ANSORP
ERR051939	LMG1425	75	19F	19F	237	237	Hong Kong	China	2001		1.5	1.5	24		0.5	Global Strain Bank
ERR051902	S-167	75	19F	19F	2116	2116	Shanghai	China	2005		0.5	64		2	2	Global Strain Bank
ERR052002	LMG137	75	19F	19F	271	271	Shanghai	China	2005	Respiratory	4	>32	>8	4	4	Global Strain Bank
ERR051998	S-177	75	19F	19F	271	271	Shanghai	China	2005		0.06	64		1	2	Global Strain Bank
ERR051995	S-158	75	19F	19F	236	236	Shanghai	China	2005		0.125	8		1	0.25	Global Strain Bank
ERR051992	S-105	75	19F	19F	271	271	Shanghai	China	2005		0.25	64		1	1	Global Strain Bank
ERR051905	LMG136	75	23F	23F	271	271	Shanghai	China	2005	Respiratory	4	>32	4	4	8	Global Strain Bank
ERR051988	S-009	75	19F	19F	271	271	Shanghai	China	2004		0.5	64		2	1	Global Strain Bank
ERR051990	S-052	75	19F	19F	236	236	Shanghai	China	2004		0.25	64		1	0.25	Global Strain Bank
ERR051997	S-166	75	19F	19F	271	271	Shanghai	China	2005		0.125	32		1	2	Global Strain Bank
ERR051901	S-119	75	19F	19F	236	236	Shanghai	China	2004		0.03	64		2	1	Global Strain Bank
ERR051899	S-091	75	19F	19F	271	271	Shanghai	China	2005		0.5	64		2	1	Global Strain Bank
ERR051903	S-184	75	19F	19F	236	236	Shanghai	China	2005		0.015	16		1	0.125	Global Strain Bank
ERR051999	S-186	75	19F	19F	271	271	Shanghai	China	2005		0.015	16		0.5	0.125	Global Strain Bank
ERR051896	S-019	75	19F	19F	236	236	Shanghai	China	2003		0.25	64		8	0.5	Global Strain Bank
ERR051996	S-161	75	19F	19F	283	283	Shanghai	China	2005		1	32		2	0.5	Global Strain Bank
ERR051993	S-106	75	19F	19F	271	271	Shanghai	China	2005		0.5	64		0.5	1	Global Strain Bank
ERR051994	S-108	75	19F	19F	271	271	Shanghai	China	2005		0.125	32		1	1	Global Strain Bank
ERR051991	S-078	75	19F	19F	236	236	Shanghai	China	2005		0.25	64		2	0.5	Global Strain Bank
CP000921	TW31	-	19F		236		Taiwan	China	1997	CSF
ERR051824	LMG1048	76	19F	19F	236	236	Taiwan	China	2001		1	256	0.125		0.75	Global Strain Bank
ERR028806	Tw01_0057	76	19F	19F	236	236	Taiwan	China	2000	Blood						ANSORP
ERR028798	Tw01_0067	76	19F	19F	236	236	Taiwan	China	2000	Sputum						ANSORP
ERR051932	LMG1270	75	19F	19F	236	236	Taiwan	China	2001		1.5	2	24		0.75	Global Strain Bank
ERR051886	41_PMEN14	76	19F	19F	236	236	Taiwan	China	1997	Meningitis	4	4	>8	≤2	2	Global Strain Bank
ERR028807	Tw01_0059	76	19F	19F	236	236	Taiwan	China	2000	Blood						ANSORP
ERR051936	LMG1415	75	19F	19F	236	236	Taiwan	China	2001		1.5	256	16		0.75	Global Strain Bank
ERR052039	LMG1278	75	19F	19F	236	236	Taiwan	China	2001		3	2	24		0.5	Global Strain Bank
ERR051917	LMG375	75	19F	19F	236	236	Lower Egypt	Egypt	2008		1	0.06	<=2	SENSITIVE	4	Global Strain Bank
ERR052054	SN31817	75	19F	19F	236	236		Germany	2007		0.015		0.25		0.015	Mark van der Linden
ERR391745	SN4691	75	19F	19F	1584	1584		Germany	1995	Sepsis	0.008	64	8		0.008	Mark van der Linden
ERR052050	SN26569	75	19F	19F	236	236		Germany	2005		0.015		0.5		0.015	Mark van der Linden
ERR052060	SN26573	75	19F	19F	236	236		Germany	2005		0.015		0.25		0.015	Mark van der Linden
ERR052069	SN1157	75	19F	19F	1583	SLV1583		Germany	2002		1	4	32		2	Mark van der Linden
ERR052081	SN35343	75	19F	19F	271	271		Germany	2008	Pneumonia	4		16		2	Mark van der Linden
ERR052047	SN23563	75	19F	19F	236	236		Germany	2005		0.015		0.5		0.015	Mark van der Linden
ERR052136	SN41911	75	19A	19A	320	320		Germany	2009	Sepsis	2		0.25		0.5	Mark van der Linden
ERR052116	SN30030	75	19F	19F	236	236		Germany	2006	Meningitis	0.015		0.25		0.015	Mark van der Linden
ERR052048	SN28306	75	19F	19F	320	320		Germany	2006	Sepsis	2		16		2	Mark van der Linden
ERR052055	SN32926	75	19A	19A	3259	3259		Germany	2007	Sepsis	0.015		0.5		0.03	Mark van der Linden
ERR052071	SN28652	75	19A	19A	320	320		Germany	2006		2		16		1	Mark van der Linden
ERR052070	SN39039	75	19A	19A	320	320		Germany	2009	Sepsis	4		16		1	Mark van der Linden
ERR052147	SN36255	75	19A	19A	320	320		Germany	2008	Pneumonia	4		16		1	Mark van der Linden
ERR052137	SN39533	75	19A	19A	2432	2432		Germany	2009	Pleuritis	4		16		1	Mark van der Linden
ERR052142	SN11905	75	19F	19F	236	SLV4414		Greece			1	2	1		1	Mark van der Linden
ERR052141	SN11907	75	19F	19F	236	236		Greece			1	2	1		1	Mark van der Linden
ERR028785	K01_01244	76	19F	19F	271	SLV4414		Korea	2001	Sputum						ANSORP
ERR029281	K01_01237	76	19F	19F	236	236		Korea	2001	Blood						ANSORP
ERR028791	K01_99219	76	19F	19F	283	283		Korea	1998	Other						ANSORP
ERR028788	K01_01248	76	19F	19F	236	236		Korea	2001	Sputum						ANSORP
ERR028789	K01_99124	76	19F	19F	3587	3587		Korea	1999	Sputum						ANSORP
ERR028817	M01_0087	76	19F	19F	986	986		Malaysia	2000	Sputum						ANSORP
ERR028818	M01_9995	76	19F	19F	236	236		Malaysia	1999	Blood						ANSORP
ERR028816	M01_9964	76	19F	19F	236	236		Malaysia	1999	Eye						ANSORP
ERR028815	M01_9962	76	19F	19F	236	236		Malaysia	1999	Tracheal aspirate						ANSORP
ERR052431	WL_845	75	19F	19F	236	236		Portugal	2002	Carriage	0.016	SENSITIVE	SENSITIVE	SENSITIVE		Herminia de Lencastre
ERR052430	PT814	75	19A	19A	202	202		Portugal	2001	Carriage	0.023	SENSITIVE	RESISTANT	SENSITIVE		Herminia de Lencastre
ERR051945	LMG1562	75	19F	19F	351	351		Thailand	2005					RESISTANT		Global Strain Bank
ERR052046	LMG1583	75	19F	19F	1583	1583		Thailand	2005					SENSITIVE		Global Strain Bank
ERR052016	LMG779	75	19F	19F	4414	4414		Thailand	2006					SENSITIVE		Global Strain Bank
ERR052045	LMG1561	75	19F	19F	236	236		Thailand	2005					RESISTANT		Global Strain Bank
ERR028781	09B09450	54	19F	19F	4414	4414	Maela	Thailand	2009	Carriage	1		RESISTANT	SENSITIVE	0.5	Paul Turner
ERR027024	09B03635	54	19F	19F	4414	4414	Maela	Thailand	2009	Carriage	0.5		RESISTANT	SENSITIVE	0.5	Paul Turner
ERR027014	09B01841	54	19F	19F	4414	4414	Maela	Thailand	2009	Carriage	0.5		RESISTANT	SENSITIVE	1	Paul Turner
ERR026967	08B06461	54	19F	19F	4414	4414	Maela	Thailand	2008	Carriage	1		RESISTANT	SENSITIVE	0.5	Paul Turner
ERR028762	08B02452	54	19F	19F	4414	4414	Maela	Thailand	2008	Carriage	1		RESISTANT	SENSITIVE	0.5	Paul Turner
ERR027029	09B05212	54	19F	19F	4414	4414	Maela	Thailand	2009	Carriage	0.5		RESISTANT	SENSITIVE	0.5	Paul Turner
ERR026984	09B00218	54	19F	19F	4414	4414	Maela	Thailand	2009	Carriage	1		INTERMEDIATE	SENSITIVE	1	Paul Turner
ERR026965	08B05979	54	19F	19F	4414	4414	Maela	Thailand	2008	Carriage	1		RESISTANT	SENSITIVE	0.5	Paul Turner
ERR026959	08B07108	54	19F	19F	1583	1583	Maela	Thailand	2008	Carriage	0.5		RESISTANT	SENSITIVE	0.5	Paul Turner
ERR027011	09B03357	54	19F	19F	4414	4414	Maela	Thailand	2009	Carriage	0.5		RESISTANT	SENSITIVE	0.5	Paul Turner
ERR026945	08B04886	54	19F	19F	4414	4414	Maela	Thailand	2008	Carriage	0.5		RESISTANT	SENSITIVE	0.5	Paul Turner
ERR028779	09B09095	54	19F	19F	4414	4414	Maela	Thailand	2009	Carriage	1		RESISTANT	SENSITIVE	0.5	Paul Turner
ERR026953	08B04036	54	19F	19F	4414	4414	Maela	Thailand	2008	Carriage	0.5		RESISTANT	SENSITIVE	1	Paul Turner
ERR026992	09B00083	54	19F	19F	4414	4414	Maela	Thailand	2009	Carriage	2		RESISTANT	SENSITIVE	0.5	Paul Turner
ERR026957	08B07106	54	19F	19F	4414	4414	Maela	Thailand	2008	Carriage	0.5		RESISTANT	SENSITIVE	1	Paul Turner
ERR027031	09B05642	54	19F	19F	4414	4414	Maela	Thailand	2009	Carriage	0.5		RESISTANT	SENSITIVE	0.5	Paul Turner
ERR027042	09B07685	54	19F	19F	4414	4414	Maela	Thailand	2009	Carriage	1		RESISTANT	SENSITIVE	0.5	Paul Turner
ERR026977	08B08622	54	19F	19F	4414	SLV4414	Maela	Thailand	2008	Carriage	1		RESISTANT	SENSITIVE	0.5	Paul Turner
ERR027022	09B05724	54	19F	19F	4414	4414	Maela	Thailand	2009	Carriage	0.5		RESISTANT	SENSITIVE	0.5	Paul Turner
ERR028775	09B10330	54	19F	19F	4414	4414	Maela	Thailand	2009	Carriage	1		RESISTANT	SENSITIVE	1	Paul Turner
ERR026975	08B07447	54	19F	19F	4414	4414	Maela	Thailand	2008	Carriage	0.5		RESISTANT	SENSITIVE	0.5	Paul Turner
ERR026985	09B00294	54	19F	19F	4414	4414	Maela	Thailand	2009	Carriage	1		INTERMEDIATE	SENSITIVE	1	Paul Turner
ERR027006	09B01296	54	19F	19F	236	236	Maela	Thailand	2009	Carriage	0.5		RESISTANT	SENSITIVE	0.5	Paul Turner
ERR026966	08B05980	54	19F	19F	4414	4414	Maela	Thailand	2008	Carriage	0.5		RESISTANT	SENSITIVE	0.5	Paul Turner
ERR026995	09B00295	54	19F	19F	4414	4414	Maela	Thailand	2009	Carriage	0.5		INTERMEDIATE	SENSITIVE	0.5	Paul Turner
ERR026960	08B05607	54	19F	19F	4414	4414	Maela	Thailand	2008	Carriage	0.5		RESISTANT	SENSITIVE	0.5	Paul Turner
ERR026958	08B07107	54	19F	19F	1583	1583	Maela	Thailand	2008	Carriage	0.5		RESISTANT	SENSITIVE	0.5	Paul Turner
ERR026987	08B10239	54	19F	19F	236	236	Maela	Thailand	2008	Carriage	2		RESISTANT	SENSITIVE	1	Paul Turner
ERR027017	09B02732	54	19F	19F	4414	4414	Maela	Thailand	2009	Carriage	0.5		RESISTANT	SENSITIVE	0.5	Paul Turner
ERR028761	08B01507	54	19F	19F	236	236	Maela	Thailand	2008	Carriage	1		INTERMEDIATE	SENSITIVE	0.5	Paul Turner
ERR027030	09B05541	54	19F	19F	4414	4414	Maela	Thailand	2009	Carriage	0.5		RESISTANT	SENSITIVE	0.5	Paul Turner
ERR027027	09B04807	54	19F	19F	4414	4414	Maela	Thailand	2009	Carriage	1		RESISTANT	SENSITIVE	1	Paul Turner
ERR027033	09B06093	54	19F	19F	4414	4414	Maela	Thailand	2009	Carriage	1		RESISTANT	SENSITIVE	0.5	Paul Turner
ERR026980	08B09149	54	19F	19F	4414	4414	Maela	Thailand	2008	Carriage	0.5		RESISTANT	SENSITIVE	0.5	Paul Turner
ERR027013	09B01718	54	19F	19F	236	236	Maela	Thailand	2009	Carriage	0.5		RESISTANT	SENSITIVE	0.5	Paul Turner
ERR028783	09B09640	54	19F	19F	236	236	Maela	Thailand	2009	Carriage	1		RESISTANT	SENSITIVE	0.5	Paul Turner
ERR026972	08B09843	54	19F	19F	4414	4414	Maela	Thailand	2008	Carriage	1		RESISTANT	SENSITIVE	0.5	Paul Turner
ERR027039	09B07251	54	19F	19F	4414	4414	Maela	Thailand	2009	Carriage	1		RESISTANT	SENSITIVE	0.5	Paul Turner
ERR026970	08B09150	54	19F	19F	4414	4414	Maela	Thailand	2008	Carriage	0.5		RESISTANT	SENSITIVE	0.5	Paul Turner
ERR028776	09B09042	54	19F	19F	4414	4414	Maela	Thailand	2009	Carriage	1		RESISTANT	SENSITIVE	0.5	Paul Turner
ERR027008	09B01708	54	19F	19F	4414	4414	Maela	Thailand	2009	Carriage	0.5		RESISTANT	SENSITIVE	0.03	Paul Turner
ERR026974	08B07341	54	19F	19F	236	236	Maela	Thailand	2008	Carriage	0.5		RESISTANT	SENSITIVE	0.5	Paul Turner
ERR027002	09B01073	54	19F	19F	4414	4414	Maela	Thailand	2009	Carriage	0.5		RESISTANT	SENSITIVE	0.5	Paul Turner
ERR026979	08B08638	54	19F	19F	4414	4414	Maela	Thailand	2008	Carriage	1		RESISTANT	SENSITIVE	0.5	Paul Turner
ERR027015	09B02346	54	19F	19F	4414	4414	Maela	Thailand	2009	Carriage	0.5		RESISTANT	SENSITIVE	0.5	Paul Turner
ERR028763	08B02857	54	19F	19F	236	236	Maela	Thailand	2008	Carriage	0.5		RESISTANT	SENSITIVE	0.5	Paul Turner
ERR027018	09B02733	54	19F	19F	4414	4414	Maela	Thailand	2009	Carriage	1		RESISTANT	SENSITIVE	0.5	Paul Turner
ERR026944	08B04698	54	19F	19F	236	236	Maela	Thailand	2008	Carriage	1		RESISTANT	SENSITIVE	0.5	Paul Turner
ERR027021	09B03385	54	19F	19F	4414	4414	Maela	Thailand	2009	Carriage	0.25		RESISTANT	SENSITIVE	0.25	Paul Turner
ERR026969	08B07218	54	19F	19F	4414	4414	Maela	Thailand	2008	Carriage	0.5		RESISTANT	SENSITIVE	0.5	Paul Turner
ERR026986	08B10227	54	19F	19F	236	236	Maela	Thailand	2008	Carriage	1		RESISTANT	SENSITIVE	0.5	Paul Turner
ERR026993	09B00197	54	19F	19F	4414	4414	Maela	Thailand	2009	Carriage	0.5		RESISTANT	SENSITIVE	0.5	Paul Turner
ERR026983	09B00208	54	19F	19F	4414	4414	Maela	Thailand	2009	Carriage	0.25		RESISTANT	SENSITIVE	0.5	Paul Turner
ERR027043	09B07963	54	19F	19F	4414	4414	Maela	Thailand	2009	Carriage	1		RESISTANT	SENSITIVE	0.5	Paul Turner
ERR027005	09B01218	54	19F	19F	4414	4414	Maela	Thailand	2009	Carriage	0.5		RESISTANT	SENSITIVE	0.5	Paul Turner
ERR027037	09B06561	54	19F	19F	4414	4414	Maela	Thailand	2009	Carriage	0.5		RESISTANT	SENSITIVE	0.5	Paul Turner
ERR026982	08B10069	54	19F	19F	236	4414	Maela	Thailand	2008	Carriage	1		RESISTANT	SENSITIVE	0.5	Paul Turner
ERR026964	08B05958	54	19F	19F	4414	4414	Maela	Thailand	2008	Carriage	0.5		RESISTANT	SENSITIVE	0.5	Paul Turner
ERR026952	08B03741	54	19F	19F	4414	SLV236	Maela	Thailand	2008	Carriage	1		RESISTANT	SENSITIVE	0.5	Paul Turner
ERR027010	09B02850	54	19F	19F	4414	4414	Maela	Thailand	2009	Carriage	0.5		RESISTANT	SENSITIVE	0.5	Paul Turner
ERR028782	09B09593	54	19F	19F	236	236	Maela	Thailand	2009	Carriage	1		RESISTANT	SENSITIVE	0.5	Paul Turner
ERR027025	09B03716	54	19F	19F	4414	4414	Maela	Thailand	2009	Carriage	0.5		RESISTANT	SENSITIVE	0.5	Paul Turner
ERR026989	08B10767	54	19F	19F	4414	4414	Maela	Thailand	2008	Carriage	1		RESISTANT	SENSITIVE	0.5	Paul Turner
ERR026954	08B04572	54	19F	19F	4414	SLV4414	Maela	Thailand	2008	Carriage	1		RESISTANT	SENSITIVE	0.5	Paul Turner
ERR026996	09B01302	54	19F	19F	4414	4414	Maela	Thailand	2009	Carriage	1		RESISTANT	SENSITIVE	0.5	Paul Turner
ERR026991	08B10803	54	19F	19F	4414	4414	Maela	Thailand	2008	Carriage	0.5		RESISTANT	SENSITIVE	0.25	Paul Turner
ERR026946	08B05402	54	19F	19F	4414	4414	Maela	Thailand	2008	Carriage	1		RESISTANT	SENSITIVE	0.5	Paul Turner
ERR026943	08B02909	54	19F	19F	4414	4414	Maela	Thailand	2008	Carriage	1		RESISTANT	SENSITIVE	0.5	Paul Turner
ERR028778	09B09045	54	19F	19F	4414	4414	Maela	Thailand	2009	Carriage	1		RESISTANT	SENSITIVE	0.5	Paul Turner
ERR027034	09B08647	54	19F	19F	4414	4414	Maela	Thailand	2009	Carriage	1		RESISTANT	SENSITIVE	0.5	Paul Turner
ERR026956	08B05606	54	19F	19F	4414	4414	Maela	Thailand	2008	Carriage	1		RESISTANT	SENSITIVE	0.5	Paul Turner
ERR026976	08B08538	54	19F	19F	236	236	Maela	Thailand	2008	Carriage	1		RESISTANT	SENSITIVE	0.5	Paul Turner
ERR026978	08B08624	54	19F	19F	4414	4414	Maela	Thailand	2008	Carriage	1		RESISTANT	SENSITIVE	0.5	Paul Turner
ERR026997	09B01303	54	19F	19F	4414	4414	Maela	Thailand	2009	Carriage	1		RESISTANT	SENSITIVE	0.5	Paul Turner
ERR027009	09B02770	54	19F	19F	236	236	Maela	Thailand	2009	Carriage	1		RESISTANT	SENSITIVE	0.5	Paul Turner
ERR027038	09B06974	54	19F	19F	4414	4414	Maela	Thailand	2009	Carriage	1		RESISTANT	SENSITIVE	0.5	Paul Turner
ERR027023	09B06006	54	19F	19F	4414	4414	Maela	Thailand	2009	Carriage	0.5		RESISTANT	SENSITIVE	0.5	Paul Turner
ERR027036	09B06515	54	19F	19F	4414	4414	Maela	Thailand	2009	Carriage	0.5		RESISTANT	SENSITIVE	0.5	Paul Turner
ERR027035	09B08788	54	19F	19F	236	236	Maela	Thailand	2009	Carriage	1		RESISTANT	SENSITIVE	0.5	Paul Turner
ERR026949	08B03195	54	19F	19F	4414	4414	Maela	Thailand	2008	Carriage	1		RESISTANT	SENSITIVE	0.5	Paul Turner
ERR028777	09B09043	54	19F	19F	4414	4414	Maela	Thailand	2009	Carriage	1		RESISTANT	SENSITIVE	0.5	Paul Turner
ERR026950	08B03587	54	19F	19F	4414	4414	Maela	Thailand	2008	Carriage	1		RESISTANT	SENSITIVE	0.5	Paul Turner
ERR026971	08B09703	54	19F	19F	4414	4414	Maela	Thailand	2008	Carriage	1		RESISTANT	SENSITIVE	0.5	Paul Turner
ERR027016	09B02518	54	19F	19F	4414	SLV4414	Maela	Thailand	2009	Carriage	2		RESISTANT	SENSITIVE	1	Paul Turner
ERR026963	08B05769	54	19F	19F	4414	4414	Maela	Thailand	2008	Carriage	1		RESISTANT	SENSITIVE	0.5	Paul Turner
ERR028774	09B09641	54	19F	19F	236	236	Maela	Thailand	2009	Carriage	1		RESISTANT	SENSITIVE	0.5	Paul Turner
ERR027041	09B07478	54	19F	19F	4414	4414	Maela	Thailand	2009	Carriage	1		RESISTANT	SENSITIVE	1	Paul Turner
ERR027019	09B02735	54	19F	19F	4414	4414	Maela	Thailand	2009	Carriage	0.5		RESISTANT	SENSITIVE	0.5	Paul Turner
ERR028780	09B09449	54	19F	19F	4414	4414	Maela	Thailand	2009	Carriage	2		SENSITIVE	SENSITIVE	1	Paul Turner
ERR027012	09B01717	54	19F	19F	236	236	Maela	Thailand	2009	Carriage	0.5		RESISTANT	SENSITIVE	0.5	Paul Turner
ERR026999	09B00621	54	19F	19F	4414	4414	Maela	Thailand	2009	Carriage	0.5		RESISTANT	SENSITIVE	1	Paul Turner
ERR026973	08B07219	54	19F	19F	4414	4414	Maela	Thailand	2008	Carriage	1		RESISTANT	SENSITIVE	0.5	Paul Turner
ERR051982	DG_02	75	19F	19F	236	236		Turkey	2007		>2	>8			1	Global Strain Bank
ERR051978	DE_10	75	19F	19F	236	236		Turkey	2006	Pneumonia	>2	1			2	Global Strain Bank
ERR051794	LMG25	76	19F	19F	236	8486		USA	2000	Otitis media	2	16	≤2	4	1	Global Strain Bank
ERR271780	3900-06	75	19F	19F	236	SLV236	Georgia	USA	2005	Pneumonia	8	>32	>8	4	8	ABCs
ERR051871	7535-06	76	19F	19F	236	236	Georgia	USA	2006	Arthritis	2	>32	>8	4	4	ABCs
ERR051867	7039-04	76	19F	19F	236	271	Georgia	USA	2004	Pneumonia	4	>32	>8	≤2	8	ABCs
ERR051877	8312-05	76	19A	19A	236	236	Georgia	USA	2005	Bacteremia	0.12	>32	>8	4	≤0.06	ABCs
ERR051878	8561-06	76	19F	19F	237	8487	Maryland	USA	2006	Sepsis	4	4	>8	4	8	ABCs
ERR051798	LMG87	76	19F	19F	236	8487	Maryland	USA	2006	Bacteremia	8	4	>8	≤2	4	ABCs
ERR051872	7848-05	76	19A	19F	271	271	Minnesota	USA	2005	Pneumonia	4	>32	>8	4	1	ABCs
ERR051801	LMG95	76	19A	19F	271	271	Minnesota	USA	2005	Bacteremia	4	>32	>8	4	1	ABCs
ERR051858	6378-99	76	19F	19F	236	236	Tennessee	USA	1999	Bacteremia	4	8	>8	4	2	ABCs
ERR028819	V01_99112	76	19F	19F	236	236		Vietnam	1999	Blood						ANSORP
ERR028810	V01_01107	76	19F	19F	236	236		Vietnam	2001	Sputum						ANSORP
